# Supplementary material for: Targeted-Lymphoma Drug Delivery System Based on the Sgc8-c Aptamer
Source: Cancers (Basel). 2023 Feb 1;15(3):922. doi: 10.3390/cancers15030922 (PMC9913644; doi:10.3390/cancers15030922)
Supplement: Supplementary file 1 [file cancers-15-00922-s001.zip]

Archive with 1 entries (1 files):
- cancers-2098184-supplementary.pdf
